# Supplementary material for: Multi-Omics Analysis of Lung Tissue Demonstrates Changes to Lipid Metabolism during Allergic Sensitization in Mice
Source: Metabolites. 2023 Mar 9;13(3):406. doi: 10.3390/metabo13030406 (PMC10054742; doi:10.3390/metabo13030406)
Supplement: Supplementary file 1 [file metabolites-13-00406-s001.zip]

Archive with 10 entries (10 files):
- Fig_S1a.pdf
- Fig_S1b.pdf
- Fig_S2a.pdf
- Fig_S2b.pdf
- Fig_S3.pdf
- Fig_S4.pdf
- Fig_S5.pdf
- Fig_S6.pdf
- Fig_S7.pdf
- metabolites-2223757-supplementary materials.pdf
